# Supplementary material for: Cholangitis Definition and Treatment after Kasai Hepatoportoenterostomy for Biliary Atresia: A Delphi Process and International Expert Panel
Source: J Clin Med. 2022 Jan 19;11(3):494. doi: 10.3390/jcm11030494 (PMC8836553; doi:10.3390/jcm11030494)
Supplement: Supplementary file 1 [file jcm-11-00494-s001.zip]

Archive with 2 entries (2 files):
- Supplementary Document S1.pdf
- Supplementary Document S2.pdf
